# Supplementary material for: Investigation of Sensitization Potential of the Soybean Allergen Gly m 4 by Using Caco-2/Immune Cells Co-Culture Model
Source: Nutrients. 2021 Jun 16;13(6):2058. doi: 10.3390/nu13062058 (PMC8234232; doi:10.3390/nu13062058)
Supplement: Supplementary file 1 [file nutrients-13-02058-s001.zip]

Archive with 1 entries (1 files):
- nutrients-1242184-supplementary.xls
