# Supplementary material for: Investigation of Sensitization Potential of the Soybean Allergen Gly m 4 by Using Caco-2/Immune Cells Co-Culture Model
Source: Nutrients. 2021 Jun 16;13(6):2058. doi: 10.3390/nu13062058 (PMC8234232; doi:10.3390/nu13062058)
Supplement: Supplementary file 1 [file nutrients-13-02058-s001.zip › nutrients-1242184-supplementary.xls]

## Sheet: Table S1
Analyte Sample	sCD40L	EGF	Eotaxin	EGF-2	FLT-3L	Fractalkine	G-CSF	GM-CSF	GROa	IFNa2	IFNg	IL-1a	IL-1b	IL-1RA	IL-2	IL-3	IL-4	IL-5	IL-6	IL-7	IL-8	IL-9	IL-10	IL-12 (p40)	IL-12 (p70)	IL-13	IL-15	IL-17A	IL-17E/IL-25	IL-17F	IL-18	IL-22	IL-27	IP-10	MCP-1	MCP-3	M-GSF	MDC	MIG	MIP-1a	MIP-1b	PDGF-AA	PDGF-AB/BB	RANTES	TGF-a	TNFa	TNFb	VEGFa
	pg/ml	pg/ml	pg/ml	pg/ml	pg/ml	pg/ml	pg/ml	pg/ml	pg/ml	pg/ml	pg/ml	pg/ml	pg/ml	pg/ml	pg/ml	pg/ml	pg/ml	pg/ml	pg/ml	pg/ml	pg/ml	pg/ml	pg/ml	pg/ml	pg/ml	pg/ml	pg/ml	pg/ml	pg/ml	pg/ml	pg/ml	pg/ml	pg/ml	pg/ml	pg/ml	pg/ml	pg/ml	pg/ml	pg/ml	pg/ml	pg/ml	pg/ml	pg/ml	pg/ml	pg/ml	pg/ml	pg/ml	pg/ml
PBMC control	71.33	15.45	7.82	35.15	7.46	20.25	<2.23↓	11.43	48.48	11.62	3.7	<3.53↓	12	6.06	8.61	1.23	<1.53↓	0.95	27.24	<0.34↓	1613	4.82	31.87	6.82	<1.22↓	13.14	8.44	9.18	<19.52↓	<19.05↓	1	19.86	86.61	1202	2592	27.1	<24.53↓	568.89	4817	37.15	72.64	51.82	1072	262.6	2.97	61.88	1.29	11.93
PBMC Gly m 4	62.11	20.51	8.75	39.2	2.1	24.31	35.99	14.79	793.2	18.99	1.95	<3.53↓	12	5.61	8.47	<0.62↓	<1.53↓	0.38	333.81	0.46	7757	4.31	331.3	11.48	<1.22↓	19.33	7.47	14.14	<19.52↓	<19.05↓	1.6	12.79	110.17	131.18	13518	250.03	<24.53↓	304.32	998.97	106.08	762.13	105.44	2139	660.46	2.82	68.37	2.71	31.06
PBMC Quercetin	66.84	20.51	7.3	35.15	2.3	<14.38↓	41.32	12.55	891.41	11.82	1.79	4.94	15.51	16.01	6.8	<0.62↓	<1.53↓	<0.33↓	361.39	0.37	8638	4.58	898.14	11.48	<1.22↓	13.14	8.44	8.55	<19.52↓	<19.05↓	0.87	16.63	151.34	236.79	15711	284.85	<24.53↓	259.58	1078	204.12	429.03	106.41	1997	736.21	2.66	90.15	1.49	17.37
PBMC Gly m 4+Quercetin	75.62	20.21	8.96	35.15	1.99	20.41	53.45	5.26	1254	9.56	2.26	22.45	14.37	9.28	5.4	0.74	<1.53↓	<0.33↓	517.15	<0.34↓	7396	4.58	608.2	14.67	<1.22↓	24.86	8.44	7.22	<19.52↓	<19.05↓	1.36	12.79	151.34	128.86	14614	429.65	<24.53↓	285.4	1316	369.65	1323	96.63	2072	1065	2.66	149.63	1.1	25.89
PBMC Gly m 4 Fragments	71.33	18.01	8.75	39.2	3.35	<14.38↓	67.07	17.62	629.08	20.65	4.51	51.25	20.3	8.58	4.97	<0.62↓	<1.53↓	<0.33↓	471.14	<0.34↓	9364	4.17	724.81	33.31	1.36	19.33	8.44	7.9	<19.52↓	<19.05↓	1.6	19.86	130.03	575.67	16420	297	<24.53↓	304.39	4438	2538	1035	70.81	1573	2104	3.58	264.78	2.11	18.68
PBMC control_t	40.21	10.21	6.08	30.59	4.49	32	6.96	<0.80↓	25.75	<3.91↓	<1.52↓	<3.53↓	7.39	2.18	8.54	<0.62↓	2.34	<0.33↓	3.76	<0.34↓	290.33	2.71	8.51	8.03	<1.22↓	13.14	6.46	5.75	<19.52↓	<19.05↓	1	19.86	51.2	1062	925.45	11.63	<24.53↓	66.3	1597	12.33	15.75	109.03	836.77	508.58	1.27	10.8	3.49	414.8
PBMC Gly m 4_t	45.94	8.97	7.3	46.23	4.46	32	6.96	<0.80↓	54.56	15.46	1.95	<3.53↓	7.39	1.31	8.9	0.86	2.22	<0.33↓	15.02	<0.34↓	677.04	3.86	11.46	8.03	<1.22↓	36.5	4.29	9.18	<19.52↓	<19.05↓	1	25.61	84.06	1612	1111	17.38	<24.53↓	72.76	1999	9.31	11.92	94.45	704.22	865.8	1.27	21.03	4.45	410.65
PBMC Quercetin_t	40.21	<8.79↓	7.3	18.86	1.99	24.31	<2.23↓	<0.80↓	20.93	<3.91↓	<1.52↓	<3.53↓	5.18	2.35	5.14	<0.62↓	1.97	<0.33↓	3.18	<0.34↓	269.49	3.28	9.83	4.61	<1.22↓	16.73	4.29	4.95	<19.52↓	<19.05↓	1	12.79	59.28	311.19	685.31	10.81	<24.53↓	52	855.62	8.49	14.83	114.73	815.21	735.65	1.08	7.93	3.88	361.43
PBMC Gly m 4+Quercetin_t	33.05	8.97	5.34	25.3	2.64	24.31	<2.23↓	<0.80↓	15.74	<3.91↓	<1.52↓	<3.53↓	3.08	2.01	4.61	<0.62↓	2.22	0.48	1.89	<0.34↓	119.83	3.68	6.95	6.75	<1.22↓	24.86	4.29	6.51	<19.52↓	<19.05↓	1.12	<7.96↓	46.69	366.58	203.38	9.93	<24.53↓	70.79	1040	5.42	12.16	111.76	782.43	991.78	0.88	6.95	4.07	417.15
PBMC Gly m 4 Fragments_t	40.21	8.97	6.73	<13.12↓	1.39	24.31	4.24	<0.80↓	13.93	11.62	<1.52↓	<3.53↓	1.29	2.35	3.29	<0.62↓	1.79	<0.33↓	1.17	<0.34↓	171.63	3.68	6.72	5.47	<1.22↓	27.38	3.12	4.95	<19.52↓	<19.05↓	1.12	<7.96↓	55.38	125.14	659.34	9.46	<24.53↓	54.35	533.12	9.31	19.91	101.36	754.75	808.65	<0.64↓	4.33	2.31	310.23
T/B/NK control	62.11	10.21	7.57	30.59	3.62	14.98	14.92	4.75	216.26	20.65	3.57	5.59	12	13.31	8.17	0.99	<1.53↓	2.36	130.98	<0.34↓	5301	4.58	211.2	11.48	<1.22↓	19.33	8.44	9.18	<19.52↓	<19.05↓	1.71	<7.96↓	166.98	574.36	11002	53.74	<24.53↓	579.8	2012	58.84	211.05	24.54	340.55	293.84	2.33	72.6	<0.87↓	3.41
T/B/NK Gly m 4	79.75	10.78	5.34	46.23	3.62	24.73	75.6	15.65	1651	25.33	5.53	52.34	83.18	21.98	5.14	<0.62↓	<1.53↓	0.43	769.54	<0.34↓	6635	4.7	1040	19.57	<1.22↓	13.14	7.96	10.08	<19.52↓	<19.05↓	2.04	21.39	203.57	524.77	10971	559.4	<24.53↓	359.43	2019	392.95	1011	39.18	319.86	205.25	3.73	130.09	4.82	4.61
T/B/NK Quercetin	87.55	8.97	6.08	39.2	4.29	19.77	60.1	11.39	2042	11.62	4.37	46.91	55.47	16.64	7.72	0.92	<1.53↓	0.4	759.6	<0.34↓	8052	4.82	1169	28.41	1.36	9.72	6.46	8.86	<19.52↓	<19.05↓	1.93	21.39	254.17	737.75	14091	905.76	<24.53↓	429.02	2077	470.01	1044	37.68	325.38	265.74	3.58	125.35	1.91	3.09
T/B/NK Gly m 4+Quercetin	79.75	8.97	4.91	35.15	1.64	<14.38↓	77.49	11.75	1626	9.77	2.56	182.06	33.51	54.65	3.49	<0.62↓	<1.53↓	0.88	720.47	<0.34↓	6548	5.04	1350	21.42	<1.22↓	23.53	5.94	9.18	<19.52↓	<19.05↓	1.65	12.79	195.57	126.8	11058	477.08	<24.53↓	293.49	1177	576.79	880.57	29.84	319.86	350.74	2.97	127.67	2.31	4.02
T/B/NK Gly m 4 Fragments	79.75	10.78	8.3	39.2	1.64	14.98	44.7	10.26	437.82	22.26	3.14	176.76	25.62	6.57	4.97	<0.62↓	<1.53↓	<0.33↓	288.23	<0.34↓	6954	4.45	565.49	18.63	1.36	20.77	7.47	7.9	<19.52↓	<19.05↓	1.48	12.79	104.4	118.86	11340	274.68	<24.53↓	171.03	1214	1653	355.66	17.3	244.48	1084	2.66	96.08	1.49	<2.53↓
T/B/NK control_t	87.55	10.21	5.72	35.15	4.09	49.95	14.92	<0.80↓	624.53	13.58	2.03	8.4	10.75	8.23	6.95	<0.62↓	2.47	0.48	178.28	<0.34↓	6158	4.02	242.35	14.67	<1.22↓	19.33	7.47	5.36	<19.52↓	<19.05↓	1.12	19.86	176.96	939.16	10677	90.61	<24.53↓	148.93	1281	32.15	167.89	85.32	217.34	304.19	1.46	126.77	4.82	477.29
T/B/NK Gly m 4_t	40.21	8.97	6.08	42.86	3.66	35.41	28.29	<0.80↓	984.61	18.99	1.62	47.16	8.78	10.24	6.95	<0.62↓	2.51	<0.33↓	429.57	<0.34↓	6062	4.31	452.2	15.69	<1.22↓	16.33	7.47	5.75	<19.52↓	<19.05↓	1.88	22.86	253.62	763.97	7375	158.39	<24.53↓	185.78	791.25	43.27	302.44	82.54	283.42	557.37	2.33	169.48	6.98	537.33
T/B/NK Quercetin_t	71.33	10.21	6.08	42.86	3.27	41.63	228.3	<0.80↓	671.67	11.62	1.54	54.63	76.11	25.14	6.32	<0.62↓	2.55	0.43	596.58	<0.34↓	2328	4.31	614.63	18.63	<1.22↓	13.14	9.36	6.51	<19.52↓	<19.05↓	1.6	22.86	237.87	478.76	2575	216.96	<24.53↓	150.85	822.07	118.08	406.45	94.01	218.05	354.33	1.99	227.85	3.88	487.62
T/B/NK Gly m 4+Quercetin_t	75.62	<8.79↓	6.73	39.2	3.19	32	27.27	<0.80↓	697.1	9.56	1.95	54.19	11.38	13.96	7.26	<0.62↓	3.23	1.54	240.42	<0.34↓	7371	4.58	287.55	16.69	1.51	28.69	8.44	10.08	<19.52↓	<19.05↓	2.46	22.86	200.43	461.3	12936	76.84	<24.53↓	157.8	902.98	31.95	179.84	81.92	312.45	553.06	2.33	155.31	7.85	570.44
T/B/NK Gly m 4 Fragment_t	71.33	10.21	7.3	42.86	3.84	55	21.95	<0.80↓	603.48	11.62	1.95	22.55	12	8.86	9.61	<0.62↓	3.3	0.76	230.47	<0.34↓	6679	4.02	426.28	14.67	<1.22↓	23.53	7.47	6.51	<19.52↓	<19.05↓	2.25	19.86	216.87	654.05	11788	92.74	<24.53↓	187.78	864.6	43.83	277.36	84.86	280.85	480.18	1.99	156.01	6.45	573.35
Monocytes control	66.84	17.32	6.41	35.15	8.21	<14.38↓	4.1	9.48	55.78	15.46	6.86	<3.53↓	12	6.72	13.38	2.94	<1.53↓	10.62	29.64	<0.34↓	1527	4.82	33.24	6.82	<1.22↓	32.29	8.44	15.6	<19.52↓	<19.05↓	0.73	12.79	100.32	679.5	2214	14.15	<24.53↓	484.94	4901	18.43	38.19	74.27	1426	410.18	3.88	31.93	1.49	8.94
Monocytes Gly m 4	79.75	26.01	8.75	62.58	3.51	<14.38↓	62.23	14.94	1176	23.82	6.14	9.1	16.61	16.13	8.9	1.41	<1.53↓	2.25	874.12	<0.34↓	6097	5.9	611.77	27.56	<1.22↓	28.69	9.81	11.51	<19.52↓	<19.05↓	1.3	19.86	175.03	241.67	9767	509.74	<24.53↓	338.28	3036	553.2	937.71	108.76	2099	1051	4.16	145.43	3.88	31.17
Monocytes Quercetin	94.87	37.63	10.99	42.86	3.66	14.98	57.19	12.75	1517	22.26	4.18	11.87	18.75	24.55	9.04	1.17	<1.53↓	3.02	1134	0.55	8419	5.9	1203	39.54	1.36	11.46	9.36	11.51	<19.52↓	<19.05↓	1.36	24.26	297.67	128.33	13779	358.88	<24.53↓	591.25	2780	280.66	1369	136.75	4161	1317	4.72	120.53	4.26	34.92
Monocytes Gly m 4+Quercetin	71.33	26.01	9.37	30.59	3.11	38.61	84.82	20.13	1597	25.33	10.96	43.15	24.21	20.96	21.53	2.01	<1.53↓	9.99	1070	<0.34↓	7532	8.31	1143	30.07	2	29.91	9.36	17	<19.52↓	22.51	1.18	18.24	212.58	203.68	10985	1235	<24.53↓	587.02	3163	770.66	1315	116.2	2348	1582	4.72	142.39	3.49	27.81
Monocytes Gly m 4 Fragments	108.39	24.65	10.31	57.69	3.77	14.98	81.2	27.41	1051	38.5	9.08	28.5	20.8	21.38	14.59	2.25	<1.53↓	<0.33↓	530.07	0.9	10482	9.66	1078	38.78	2.92	14.76	10.25	16.54	<19.52↓	32.15	2.25	22.86	113.81	309.79	17239	875.09	<24.53↓	1011	3427	941.09	731.88	148.58	3640	2612	5.92	200	3.88	18.32
Monocytes control_t	40.21	<8.79↓	5.72	25.3	2.3	24.31	6.96	<0.80↓	16.4	<3.91↓	<1.52↓	<3.53↓	6.29	1.92	3.68	<0.62↓	2.22	<0.33↓	1.78	<0.34↓	178.61	3.15	3.74	3.14	<1.22↓	16.33	4.86	3.61	<19.52↓	<19.05↓	<0.33↓	16.54	66.41	231.98	1340	10.81	<24.53↓	80.96	876.07	11.42	14.6	90.76	251.24	161.32	<0.64↓	8.25	3.88	402.15
Monocytes Gly m 4_t	52.29	<8.79↓	6.08	<13.12↓	1.17	35.41	<2.23↓	<0.80↓	14.22	<3.91↓	<1.52↓	30.23	5.95	0.95	2.36	<0.62↓	1.79	<0.33↓	1.6	<0.34↓	94.03	3.28	4.67	3.14	<1.22↓	17.85	5.41	5.36	<19.52↓	<19.05↓	0.87	10.71	66.41	131.36	177.54	8.96	<24.53↓	44.48	514.63	5.35	11.05	51.63	282.14	541.41	<0.64↓	5.64	3.49	310.34
Monocytes Quercetin_t	40.21	8.97	6.73	25.3	3.62	24.31	<2.23↓	<0.80↓	23.54	<3.91↓	2.41	<3.53↓	7.39	1.31	7.72	<0.62↓	1.79	<0.33↓	7.78	<0.34↓	128.78	3.28	10.81	8.03	<1.22↓	20.77	4.29	8.55	<19.52↓	<19.05↓	0.52	16.54	78.67	584.5	829.9	10.81	<24.53↓	122.87	1477	8.05	11.71	61.19	334.51	377.63	1.27	11.43	3.1	287.48
Monocytes Gly m 4+Quercetin_t	40.21	<8.79↓	5.34	25.3	2.4	<14.38↓	4.24	<0.80↓	19.01	<3.91↓	<1.52↓	<3.53↓	5.53	<0.82↓	2.68	<0.62↓	2.22	<0.33↓	1.17	<0.34↓	103.64	3.28	6.61	6.02	<1.22↓	16.33	3.12	4.95	<19.52↓	<19.05↓	0.45	16.54	72.82	319.51	540.2	6.68	<24.53↓	58.55	930.07	8.49	11.76	94.3	324.77	239.05	<0.64↓	8.25	4.63	430.71
Monocytes Gly m 4 Fragments_t	12.71	<8.79↓	4.43	25.3	2.2	14.38	<2.23↓	<0.80↓	15.74	5.13	<1.52↓	<3.53↓	1.29	3.02	1.57	<0.62↓	1.79	<0.33↓	1.3	<0.34↓	154.32	3.28	5.02	3.14	<1.22↓	16.33	2.51	4.08	<19.52↓	<19.05↓	0.45	8.44	55.38	168.52	1850	9.93	<24.53↓	49.79	724.42	8.49	15.11	66.76	275.68	270.54	<0.64↓	5.31	3.49	302.6
MΦ1 control	71.33	11.33	11.31	89.01	7.12	35.41	54.21	25.14	2893	26.8	<1.52↓	67.41	104.22	93.35	0.84	<0.62↓	2.3	<0.33↓	271.27	<0.34↓	9198	5.04	127.55	9.3	<1.22↓	34.59	10.25	6.51	<19.52↓	<19.05↓	1.54	32.8	441.86	41.48	904.61	15.4	<24.53↓	683.63	606.14	3320	924.44	2525	70.57	265.39	4.45	283.91	2.31	140.86
MΦ1 Gly m 4	39.54	<8.79↓	7.3	39.2	6.28	<14.38↓	82.42	43	2665	18.99	<1.52↓	39.49	103.68	107.83	1.33	<0.62↓	1.79	<0.33↓	419	<0.34↓	7826	4.82	150.65	9.3	<1.22↓	32.29	9.81	4.08	<19.52↓	<19.05↓	1.48	12.79	564	44	1368	15.99	<24.53↓	602.51	895.64	3626	1077	2510	52.51	344.46	3.88	432.09	3.49	114.63
MΦ1 Quercetin	51.74	<8.79↓	8.75	52.3	6.14	14.98	64.33	27.67	3002	20.65	<1.52↓	52.84	93.64	96.43	1.57	<0.62↓	2.05	<0.33↓	296.23	0.37	7602	4.82	150.01	11.48	<1.22↓	24.86	8.44	4.95	<19.52↓	<19.05↓	1.48	12.79	531.68	47.59	1048	15.4	<24.53↓	688.03	716.69	3628	1409	2148	67.48	270.55	2.66	297.37	2.31	106.2
MΦ1 Gly m 4+Quercetin	83.72	<8.79↓	9.57	62.58	8.79	14.98	78.11	37.42	5600	15.46	<1.52↓	70.17	126.53	102.58	1.09	0.68	2.55	<0.33↓	469.03	0.64	9671	5.35	179.87	11.48	<1.22↓	38.97	10.25	5.75	<19.52↓	<19.05↓	1.6	16.54	600.57	39.82	1795	14.79	<24.53↓	819.6	1044	4672	2303	3507	36.86	424.48	4.72	585.44	3.49	141.46
MΦ1 Gly m 4 Fragments	87.55	12.36	9.57	99.37	6.46	24.73	96.31	70.72	3268	17.26	<1.52↓	119.45	276.07	132.38	1.8	<0.62↓	2.1	<0.33↓	588.41	<0.34↓	10066	6.16	84.89	11.59	1.67	41.06	10.25	5.75	<19.52↓	<19.05↓	2.04	14.73	496.91	32.97	930.27	14.15	<24.53↓	607.28	994.35	4857	1745	2910	44.74	317.18	4.31	837.09	3.49	119.14
MΦ1 control_t	79.75	<8.79↓	7.82	55.07	6.2	44.52	128.32	10.18	4028	25.33	<1.52↓	41.25	119.77	97.38	2.46	<0.62↓	4.08	<0.33↓	367.41	<0.34↓	9938	5.25	102.58	14.67	<1.22↓	38.97	9.36	6.87	<19.52↓	<19.05↓	1.93	38.9	596.9	111.29	1418	17.38	<24.53↓	499.68	682.18	7478	1709	2077	72.05	344.52	3.88	224.91	8.36	638.44
MΦ1 Gly m 4_t	101.8	<8.79↓	8.96	69.21	5.3	41.63	132.51	17.94	2455	13.58	<1.52↓	69.73	161.25	86.68	2.36	<0.62↓	3.38	<0.33↓	413.38	0.37	7599	5.25	94.07	18.63	1.67	44.1	12.36	7.22	<19.52↓	<19.05↓	2.04	40.76	570.4	73.44	980.26	15.7	25.28	373.58	633.27	3311	1243	1738	67.48	311.14	3.43	246.83	7.16	492.85
MΦ1 Quercetin_t	79.75	<8.79↓	8.75	73.26	6.67	24.31	136.17	19.6	5278	15.46	<1.52↓	68.59	150.84	95.9	2.36	<0.62↓	4.55	<0.33↓	375.66	0.55	11614	5.63	105.04	15.69	1.83	38.97	11.95	7.22	<19.52↓	<19.05↓	2.56	42.55	561.84	127.95	1395	16.84	27.5	751.41	686.69	6386	1487	2549	73.5	334.1	4.16	276.49	6.98	706.99
MΦ1 Gly m 4+Quercetin_t	87.55	<8.79↓	9.37	73.26	6.72	47.29	134.35	17.51	3703	11.62	<1.52↓	67.8	151.54	120.11	2.14	<0.62↓	4.28	<0.33↓	458.19	0.5	9651	5.04	107.6	16.69	<1.22↓	43.1	13.55	6.51	<19.52↓	<19.05↓	1.93	36.96	650.29	100.3	1593	15.7	<24.53↓	419.35	731.96	5048	1479	2610	70.57	367.29	4.45	296.43	7.16	707.8
MΦ1 Gly m 4 Fragments_t	79.75	8.97	9.95	96.53	7.25	44.52	137.53	18.65	4458	25.33	<1.52↓	63.55	143.29	127.78	2.68	<0.62↓	4.42	<0.33↓	441.99	0.41	11553	5.14	98.46	16.69	1.83	50.77	13.55	7.22	<19.52↓	<19.05↓	2.46	39.84	649.08	138.86	2010	18.66	27.5	505.38	707.12	6600	1582	2795	70.57	362.94	5.26	314.47	6.45	589.14
mDC control	79.75	<8.79↓	7.3	30.59	1.39	<14.38↓	9.73	561.67	5.79	15.64	<1.52↓	35.91	14.94	1466	0.72	0.68	200.22	<0.33↓	2.1	1.16	762.13	5.04	16.85	11.48	1.67	20.77	8.44	6.87	<19.52↓	<19.05↓	1.93	18.24	66.41	7.82	7533	101.19	<24.53↓	1394	234.65	66.2	308.51	180.84	76.32	3069	14.39	99.7	1.49	94.72
mDC Gly m 4	71.33	8.97	8.3	57.69	1.52	<14.38↓	<2.23↓	588.53	7.72	17.26	<1.52↓	29.21	17.7	1580	0.34	<0.62↓	206.18	<0.33↓	5.6	<0.34↓	750.57	4.82	16.02	6.82	<1.22↓	11.46	7.47	4.08	<19.52↓	<19.05↓	2.46	16.54	66.41	20.64	5793	107.76	<24.53↓	727.1	300.27	55.38	372.9	191.55	50.42	2720	14.93	97.24	1.1	70.52
mDC Quercetin	71.33	<8.79↓	8.53	39.2	1.25	14.98	<2.23↓	589.02	5.37	13.58	<1.52↓	32.67	12.6	1721	0.59	<0.62↓	255.73	<0.33↓	5.02	0.55	605.2	5.25	14.66	6.82	<1.22↓	14.76	5.41	5.75	<19.52↓	<19.05↓	2.15	26.91	55.38	23.55	8683	113.54	<24.53↓	1265	284.18	53.37	447.86	233.7	54.97	3049	19.35	116.7	1.08	85.82
mDC Gly m 4+Quercetin	57.1	<8.79↓	9.17	237.8	1.58	14.98	9.73	523.28	8.03	22.26	<1.52↓	44.21	13.2	1666	0.84	0.92	265.56	<0.33↓	12.7	<0.34↓	725.71	4.82	14.97	6.82	<1.22↓	16.33	6.97	4.95	<19.52↓	<19.05↓	3.34	<7.96↓	89.07	34.13	5709	113.54	<24.53↓	813	367.49	56.88	583.53	257.76	44.74	2676	21.02	137.48	1.91	75.84
mDC Gly m 4 Fragments	111.58	8.97	9.17	170.19	1.64	38.61	11.07	453.87	43.15	22.26	<1.52↓	38.03	16.61	1579	2.03	<0.62↓	271.03	<0.33↓	14.38	<0.34↓	5152	5.25	9.39	6.82	1.67	27.44	10.25	7.22	<19.52↓	<19.05↓	3.34	24.26	84.06	20.55	12712	119.03	<24.53↓	1331	217.31	78.41	327.91	237.52	40.57	4967	23.42	144.46	1.91	96.84
mDC control_t	94.87	11.33	10.66	107.36	1.58	49.95	14.92	101.52	8.11	25.33	<1.52↓	21.37	14.37	635.14	2.25	0.99	137.49	<0.33↓	1.89	0.55	818.11	5.45	8.62	17.66	2.77	36.81	10.25	7.9	<19.52↓	<19.05↓	2.25	32.8	106.37	8.13	3026	42.27	<24.53↓	735.79	80.51	23.9	67.89	130.36	82.93	2369	7.54	37	5	265.17
mDC Gly m 4_t	79.75	10.21	8.75	176.32	1.32	38.61	4.24	266.73	6.37	15.46	<1.52↓	41.05	16.06	870.41	1.33	<0.62↓	349.49	<0.33↓	2.83	0.59	668.15	4.82	7.84	10.35	1.99	29.91	9.36	6.51	<19.52↓	<19.05↓	3.05	30.55	104.4	10.55	2585	53.83	<24.53↓	743.78	114.68	26.09	123.8	179.07	67.48	2857	8.73	66.12	4.26	317.16
mDC Quercetin_t	75.62	8.97	9.57	112.34	1.17	49.95	9.73	174.77	6.55	15.46	<1.52↓	30.89	13.79	750.42	1.09	<0.62↓	220.13	<0.33↓	2.47	0.41	612.13	4.17	7.06	9.24	<1.22↓	29.91	8.9	5.75	<19.52↓	<19.05↓	2.91	36.96	100.32	12.24	2857	50.04	<24.53↓	998.71	87.5	24.17	94.84	196.82	79.03	2733	8.5	51.2	4.82	366.78
mDC Gly m 4+Quercetin_t	87.55	<8.79↓	8.75	177.83	1.02	24.73	5.54	150.92	6.09	20.65	<1.52↓	28.96	13.79	1006	0.84	<0.62↓	200.63	<0.33↓	1.89	<0.34↓	766.2	4.02	7.4	3.86	<1.22↓	26.17	7.47	5.75	<19.52↓	<19.05↓	2.66	22.86	59.28	7.38	2852	45.68	<24.53↓	885.5	87.5	24.03	85.72	157.33	64.21	2949	8.02	42.03	2.31	282.15
mDC Gly m 4 Fragments_t	62.11	<8.79↓	8.75	167.04	0.94	32	4.1	127.18	6.73	15.46	<1.52↓	25.48	13.2	967.22	0.46	<0.62↓	146.91	<0.33↓	1.89	<0.34↓	724.43	4.82	8.62	9.3	1.67	27.44	7.47	4.08	<19.52↓	<19.05↓	2.36	28.16	75.81	11.61	2738	42.93	<24.53↓	583.67	89.95	21.75	92.03	164.17	50.42	2326	6.8	33.11	3.49	317.58
Caco 2 control	33.05	<8.79↓	6.08	46.23	1.76	14.98	6.96	5.97	120.74	5.53	<1.52↓	<3.53↓	5.92	<0.82↓	1.33	<0.62↓	3.34	<0.33↓	0.7	<0.34↓	44.73	5.14	<1.22↓	9.18	<1.22↓	26.17	11.12	3.68	<19.52↓	<19.05↓	4.07	36.96	51.2	16.87	8.21	12.02	<24.53↓	6.01	19.88	11.1	<1.06↓	419.84	91.44	1.5	1.64	<4.19↓	7.51	822.4
Caco 2 Gly m 4	37	<8.79↓	5.34	39.2	1.99	19.77	8.36	5.26	161.16	<3.91↓	<1.52↓	<3.53↓	1.9	<0.82↓	0.46	<0.62↓	3.23	<0.33↓	1.17	<0.34↓	43.9	5.54	<1.22↓	3.86	<1.22↓	22.17	12.76	<3.49↓	<19.52↓	<19.05↓	5.91	36.96	59.28	44.53	14.16	12.02	<24.53↓	8.38	22.72	12.03	1.13	564	93.75	2.28	1.64	4.33	6.45	926.06
Caco 2 Quercetin	<9.30↓	<8.79↓	6.08	39.2	2.25	<14.38↓	12.38	4.15	107.9	5.53	<1.52↓	19.56	3.59	2.01	0.59	<0.62↓	3.38	<0.33↓	1.92	0.37	39.53	4.7	<1.22↓	5.33	<1.22↓	22.17	11.12	3.61	<19.52↓	<19.05↓	5.91	40.76	59.28	17.6	11.75	12.02	<24.53↓	7.18	13.69	9.7	1.13	575.81	86.67	1.99	1.82	<4.19↓	7.85	999.67
Caco 2 Gly m 4+Quercetin	20.21	<8.79↓	5.34	49.37	3.07	<14.38↓	14.92	5.86	132.02	<3.91↓	<1.52↓	12.66	5.92	1.13	0.84	<0.62↓	3.7	<0.33↓	1.24	<0.34↓	40.04	5.35	<1.22↓	6.69	<1.22↓	26.17	11.95	3.61	<19.52↓	<19.05↓	5.5	38.9	66.41	75.61	7.62	9.46	<24.53↓	13.32	19.88	11.42	<1.06↓	604.07	98.24	5.72	1.99	5.64	8.87	937.66
Caco 2 Gly m 4 Fragments	25.44	<8.79↓	6.73	39.2	2.73	<14.38↓	6.96	4.81	100.11	<3.91↓	<1.52↓	<3.53↓	12.6	<0.82↓	0.72	<0.62↓	3.84	<0.33↓	0.73	<0.34↓	31.53	4.7	<1.22↓	11.48	<1.22↓	24.86	9.36	3.85	<19.52↓	<19.05↓	4.29	37.94	62.95	43.76	6.68	9.46	<24.53↓	7.6	6.63	12.03	<1.06↓	647.84	93.75	3.27	1.99	<4.19↓	7.51	974.02
	Table S1. Absolute levels of 48 cytokines, chemokines and growth factors assessed by multiplex xMAP technology. Values highlighted in BLACK indicate the data falls below the low detectable limit, while in BLUE indicate the data is in the detectable range; _t denotes samples with transepithelial stimulation (Caco-2/Immune cells co-culture system).
